# Supplementary material for: Differentiation and Regulation of Bovine Th2 Cells In Vitro
Source: Cells. 2024 Apr 24;13(9):738. doi: 10.3390/cells13090738 (PMC11083891; doi:10.3390/cells13090738)
Supplement: Supplementary file 1 [file cells-13-00738-s001.zip]

Archive with 2 entries (2 files):
- Supplementary figures_20240425.pdf
- Supplementary Tables.xlsx
